# Supplementary material for: Metabolic Activity in Human Intermuscular Adipose Tissue Directs the Response of Resident PPARγ+ Macrophages to Fatty Acids
Source: Biomedicines. 2024 Dec 25;13(1):10. doi: 10.3390/biomedicines13010010 (PMC11759838; doi:10.3390/biomedicines13010010)
Supplement: Supplementary file 1 [file biomedicines-13-00010-s001.zip]

Archive with 1 entries (1 files):
- biomedicines-3358720-supplementary.pdf
